# Supplementary material for: The effects of type of recovery in resistance exercise on responses of platelet indices and hemodynamic variables
Source: PLoS One. 2023 Aug 18;18(8):e0290076. doi: 10.1371/journal.pone.0290076 (PMC10437857; doi:10.1371/journal.pone.0290076)
Supplement: S1 File — (XLSX) [file pone.0290076.s001.xlsx]

## Sheet: Sheet1
SBP.IRE.PRE	SBP.IR.POST1	SB.IRE.POST2	SBP.IRE.POST3	SBP.IREPOST4	SBP.IR.POST5	SBP.IRE.POST6	SBP.IRE.POST7	SBP.IREPOST8	SBP.IRE.POST9	SBP.IRE.POST10	SBP.IRE.POST11	SBP.IRE.POST12	SBP.IRE.POST13	SBP.TRE.PRE	SB.TR.POST1	SBP.TRE.POST2	SBP.TRE.POST3	SBP.TRE.POST4	SBP.TRE.POST5	SBP.TRE.POST6	SBP.TRE.POST7	SBP.TRE.POST8	SBP.TRE.POST9	SBP.TRE.POST10	SBP.TRE.POST11	SBP.TRE.POST12	SBP.TRE.POST13	DBP.IRE.PRE	DBP.IRE.POST1	DBP.IRE.POST2	DBP.IRE.POST3	DBP.IRE.POST4	DBP.IRE.POST5	DBP.IRE.POST6	DBP.IRE.POST7	DBP.IRE.POST8	DBP.IRE.POST9	DBP.IRE.POST10	DBP.IRE.POST11	DBP.IRE.POST12	DBP.IRE.POST13	DBP.TRE.PRE	DBP.TRE.POST1	DBP.TRE.POST2	DBP.TRE.POST3	DBP.TRE.POST4	DBP.TRE.POST5	DBP.TRE.POST6	DBP.TRE.POST7
123	120	128	114	126	130	126	115	128	130	121	124	117	113	120	137		127	119	123	115		110	123	109	100	114	102	75	64	71	65	71	62	69	67	70	80	68	84	68	73	81	70		72	66	64	53	58
122	141	118	115	110	117	114	123	123	120	131	129	121	109	124	140	115	119	113	116	120	129	118	116	118	120	123	115	75	77	71	71	70	69	72	73	75	78	77	73	71	72	82	82	71	78	74	68	78	71
111	126	106	103	98	96	99	102	106	100	110	106	100	102	105	125	107	138	118	98	111	119	115	110	111	104	112	103	76	77	66	68	67	53	65	66	68	71	73	69	69	70	66	75	56	116	76	45	75	87
116	126		115	120	124	110	119	99	119	121	131	120	123	124	136	129	124	123	123	119	121	124	118	125	123	124	125	72	74		72	73	76	77	78	61	75	80	80	77	79	75	81	75	82	81	80	76	79
102	135	116	103	104	99	106	100	94	95	96	99	96	109	105	125	102	90	101	98	105	104	98	94	101	102	102	99	63	66	56	63	64	55	64	61	58	56	62	63	60	60	63	64	77	44	60	60	69	67
128	126	118	127	131	141	138	131	130	114	120	129	132	126	127	132	136	121	119	121	112	118	114	118	113	117	119	111	83	77	77	78	80	87	85		88	85	87	89	84	85	83	79	82	78	82	78	77	82
101	125		101	123	110	103	105	100	105	100	98	107	102	101	120							96	97	98	98	101	109	65	77		64	72	66	64	66	65	71	64	66	65	73	62	69
100	129	96	95	92	93	95	95	100	100	99	95	105	97	103	128	122	121	112	102	106	113	99	108	122	109			64	68	61	63	62	62	64	59	65	65	65	64	68	67	66	72	72	58	71	74	72	84
107	130	119	115	113	104	113	115	112	107	117	112	111	117	123	138	122	124	131	120	117	124	127	119	122	124	137	108	71	73	74	78	70	66	50	71	69	71	74	68	68	78	75	78	75	77	76	76	72	80
120	123	107	106	118	113	111	111	109	114	106	111	114	113	126	135	119	130	119	102	110	120	117	113	116	116	117	111	77	64	66	62	62	62	66	65	61	54	56	65	65	64	88	62	75	84	74	65	65	71
122	119	102	105	100	105	107	100	109	110	106	106	105	111	120	118	112	115	109	106	111	120	124	122	114	110	107	114	72	77	62	59	63	67	65	59	66	70	67	72	65	67	72	78	73	72	72	74	76	78
105	123	127	115	123	106	111	125	112	110	108	115	113	115	114	136	127	115	123	106	111	125	112	110	108	115	113	115	65	63	69	77	70	61	58	61	65	65	52	67	68	69	71	71	69	77	70	61	58	61
[truncated: 92 more columns]
