# Supplementary material for: The effects of type of recovery in resistance exercise on responses of platelet indices and hemodynamic variables
Source: PLoS One. 2023 Aug 18;18(8):e0290076. doi: 10.1371/journal.pone.0290076 (PMC10437857; doi:10.1371/journal.pone.0290076)
Supplement: S3 File — (XLSX) [file pone.0290076.s003.xlsx]

## Sheet: Sheet1
Fib.TRE.PRE	Fib.TRE.POST	Fib.TRE.REC	Fib.IRE.PRE	Fib.IRE.POST	Fib.IRE.REC	PLT.TRE.PRE	PLT.TRE.POST	PLT.TRE.REC	PLT.IRE.PRE	PLT.IRE.POST	PLT.IRE.REC	PDW.TRE.PRE	PDW.TRE.POST	PDW.TRE.REC	PDW.IRE.PRE	PDW.IRE.POST	PDW.IRE.REC	MPV.TRE.PRE	MPV.TRE.POST	MPV.TRE.REC	MPV.IRE.PRE	MPV.IRE.POST	MPV.IRE.REC	PLCR.TRE.PRE	PLCR.TRE.POST	PLCR.TRE.REC	PLCR.IRE.PRE	PLCR.IRE.POST	PLCR.IRE.REC
147	173	179	220	210	202	302	319	282	278	279	286	10.8	11.9	11.7	13.2	12.8	12.8	9.4	9.8	9.5	10.8	10.6	10.4	19.8	23.3	21.4	30.8	30.1	28.1
230	269	202	269	202	269	211	211	185	186	222	209	13.2	12.4	14.1	12.4	14.7	13	10.1	9.8	10	10	10.3	9.9	27.1	24.4	24.7	25.4	29.4	25.7
303	403	285	242	346	303	266	279	252	262	286	249	13.3	13.2	12.3	12.9	11.7	12.5	10.1	10.1	10.1	10	9.8	9.8	26.8	26.5	25.5	25.6	23.4	23.9
255	186	303	242	440	202	239	264	252	246	282	235	13.9	13.4	12.3	12.9	13.8	12.2	10.2	10.1	9.9	9.9	10.1	9.7	27.8	26.9	24.9	25.2	26	23.8
303	285	242	303	255	242	197	206	245	225	219	206	12.6	13.5	12.8	14.4	12.9	14.4	10.3	10.6	10	10.2	10.1	10.3	27.5	30	25.9	28.1	27.4	28.4
303	269	285	303	323		283	279	294	276	294	233	12.6	12.25	11.7	12.4	12.1	11.3	9.4	9.2	9.1	9.5	9.6	9.5	21.4	20.5	19.6	22.7	22.6	21.2
194	210	202	303	285	285	275	287	250	343	376	328	12.9	13.2	12.6	13.6	13.9	13	10.3	10.4	10	10.3	10.3	10.3	26.9	28.4	26.1	27.8	28.6	27.5
346	242	210	269	186	303	300	280	311	298	335	307	12.1	12.9	12.3	12.2	12.6	11.9	9.7	9.7	9.4	9.6	9.4	9.2	23.2	24.2	22.7	23.1	22.4	19.8
151	186	167	194	220	202	214	218	221	177	237	224	12.1	13.2	12.1	14.2	13.6	14.1	9.7	10.2	9.6	10.5	10	9.9	24.5	27.4	23.2	30.1	25.6	25.4
202	220	186	242	255	230	202	199	237	200	199	210	14	13.2	12.8	12.2	13.8	13.2	9.7	9.7	9.5	10.6	10.3	10.3	23.6	23.7	22.2	28.7	28.3	28.3
242	269		173	194	156	268	271	209	257	283	238	13.6	12.8	13.5	11.4	12.3	11	9.8	9.8	10	9.3	9.5	9.1	24.8	24	27.1	20.5	22.6	18.7
